# Supplementary material for: Antibiotic Cocktail Effects on Intestinal Microbial Community, Barrier Function, and Immune Function in Early Broiler Chickens
Source: Antibiotics (Basel). 2024 Apr 30;13(5):413. doi: 10.3390/antibiotics13050413 (PMC11117290; doi:10.3390/antibiotics13050413)
Supplement: Supplementary file 1 [file antibiotics-13-00413-s001.zip]

Archive with 1 entries (1 files):
- antibiotics-2954798-supplementary.pdf
